# Supplementary material for: First record of the genus Prosopistoma Latreille, 1833 (Ephemeroptera, Prosopistomatidae) in Taiwan
Source: Zookeys. 2015 Jan 20;(473):147–56. doi: 10.3897/zookeys.473.8787 (PMC4304044; doi:10.3897/zookeys.473.8787)
Supplement: XML Treatment for Prosopistoma sp. [file zookeys.473.8787-treatment1.xml]

<!DOCTYPE tp:taxon-treatment
  PUBLIC "-//TaxonX//DTD Taxonomic Treatment Publishing DTD v0 20100105//EN" "tax-treatment-NSO.dtd">
<tp:taxon-treatment xmlns:tp="http://www.plazi.org/taxpub"><tp:treatment-meta><kwd-group><label>Taxon classification</label><kwd><named-content content-type="kingdom">Animalia</named-content></kwd><kwd><named-content content-type="order">Ephemeroptera</named-content></kwd><kwd><named-content content-type="family">Prosopistomatidae</named-content></kwd></kwd-group><mixed-citation publication-type="journal"><person-group><name><surname>Yam</surname><given-names>Rita S. W.</given-names></name></person-group><article-title>First record of the genus <italic><tp:taxon-name><tp:taxon-name-part taxon-name-part-type="genus">Prosopistoma</tp:taxon-name-part></tp:taxon-name></italic> Latreille, 1833 (<tp:taxon-name><tp:taxon-name-part taxon-name-part-type="order">Ephemeroptera</tp:taxon-name-part></tp:taxon-name>, <tp:taxon-name><tp:taxon-name-part taxon-name-part-type="family">Prosopistomatidae</tp:taxon-name-part></tp:taxon-name>) in Taiwan</article-title><source>Zookeys</source><day>20</day><month>1</month><year>2015</year><volume>2015</volume><issue>473</issue><fpage>147</fpage><lpage>156</lpage><pub-id pub-id-type="doi">10.3897/zookeys.473.8787</pub-id></mixed-citation></tp:treatment-meta><tp:nomenclature><tp:taxon-name>
                            <tp:taxon-name-part taxon-name-part-type="genus">Prosopistoma</tp:taxon-name-part>
                            <tp:taxon-name-part taxon-name-part-type="uncertainty-rank">sp.</tp:taxon-name-part>
                        </tp:taxon-name><xref ref-type="fig" rid="F3">Figs 3</xref><xref ref-type="fig" rid="F4">, 4</xref><xref ref-type="fig" rid="F5">, 5</xref><xref ref-type="fig" rid="F6">, 6</xref></tp:nomenclature><tp:treatment-sec sec-type="Material examined"><title>Material examined.</title><p>ECL-20100701-1: 1 nymph, TAIWAN, Baishih River (<named-content xmlns:xlink="http://www.w3.org/1999/xlink" content-type="dwc:verbatimCoordinates" xlink:type="simple">24.882695°N, 121.656242°E</named-content>), 1.vii.2010. ECL-20100707-2: 1 nymph, TAIWAN, <!--PageBreak--><!--PageBreak-->Baishih River (<named-content xmlns:xlink="http://www.w3.org/1999/xlink" content-type="dwc:verbatimCoordinates" xlink:type="simple">24.882695°N, 121.656242°E</named-content>), 7.vii.2010. ECL-20100707-3: same data as ECL-20100707-2.</p></tp:treatment-sec><tp:treatment-sec sec-type="Description"><title>Description.</title><p>Immature nymph. Body length 1.5–2 mm, excluding caudal filaments. Head yellowish with a small red median ocellus, width about 3 times longer than length. Carapace coloration orange, with two white eye-spot markings on each side close to the mid line, about 2/3 of the distance from the base of the head. Distal end of carapace with a concave exhalent notch (Fig. <xref ref-type="fig" rid="F3">3A–B</xref>).</p><fig id="F3" position="float" orientation="portrait"><label>Figure 3.</label><caption><p><italic><tp:taxon-name><tp:taxon-name-part taxon-name-part-type="genus">Prosopistoma</tp:taxon-name-part></tp:taxon-name></italic> sp. whole nymph: <bold>A</bold> Dorsal view <bold>B</bold> Ventral view.</p></caption><graphic xmlns:xlink="http://www.w3.org/1999/xlink" xlink:href="zookeys-473-147-g003.jpg" position="float" orientation="portrait" xlink:type="simple" id="oo_37179.jpg"/></fig><p><bold>Head.</bold> Antenna with 5 segments, segment III longest (Fig. <xref ref-type="fig" rid="F4">4A</xref>). Labrum narrow, 3 times wider than long, surface with stout setae, anterior margin with sparse setae (Fig. <xref ref-type="fig" rid="F4">4B</xref>). Left and right mandibles similar, outer canine longer than the inner one, outer canine with three apical teeth, outer tooth the smallest with smooth outer margin, inner tooth the largest, with three short spines along the inner margin. Inner canine with two apical teeth, inner tooth larger with outer margin smooth, inner margin with two small spines. Two smooth setae below the inner tooth (Figs <xref ref-type="fig" rid="F4">4C–D</xref>). A single simple seta present lateromedially on each mandible (Fig. <xref ref-type="fig" rid="F4">4C</xref>). Maxillae with1 rigid canine at tip, with 3 subequal dentisetae and 3 stout setae (Fig. <xref ref-type="fig" rid="F4">4E–F</xref>). A simple seta at 2/3 of the sclerotized section of galea-lacinia (Fig. <xref ref-type="fig" rid="F4">4E-F</xref>). Maxillary palp 3-segmented, with segment II the longest (Fig. <xref ref-type="fig" rid="F4">4E</xref>). Labium composed of prementum and postmentum. Prementum trapezoid, cutting edge with fine teeth (Fig. <xref ref-type="fig" rid="F4">4G</xref>). Postmentum with large notch, to house the prementum (Fig. <xref ref-type="fig" rid="F4">4H</xref>). Labial palp 3-segmented, with the second the longest (Fig. <xref ref-type="fig" rid="F4">4G</xref>).</p><fig id="F4" position="float" orientation="portrait"><label>Figure 4.</label><caption><p><italic><tp:taxon-name><tp:taxon-name-part taxon-name-part-type="genus">Prosopistoma</tp:taxon-name-part></tp:taxon-name></italic> sp.: <bold>A</bold> Antenna <bold>B</bold> Labrum <bold>C</bold> Mandible <bold>D</bold> Magnified view of inner and outer canine of mandible <bold>E</bold> Maxillae <bold>F</bold> Tip of Maxillae <bold>G</bold> Prementum with labial palps <bold>H</bold> postmentum. Scale bar in μm.</p></caption><graphic xmlns:xlink="http://www.w3.org/1999/xlink" xlink:href="zookeys-473-147-g004.jpg" position="float" orientation="portrait" xlink:type="simple" id="oo_37180.jpg"/></fig><!--PageBreak--><!--PageBreak--><!--PageBreak--><p><bold>Legs.</bold> Dorsal and ventral margins of fore femur smooth (Figs <xref ref-type="fig" rid="F5">5A</xref>, <xref ref-type="fig" rid="F6">6A</xref>). Ventral margin of fore tibia with a row of 4 serrated setae (Figs <xref ref-type="fig" rid="F5">5B</xref>, <xref ref-type="fig" rid="F6">6C</xref>). Apical serrated setae on tibiae of legs II and III (Figs <xref ref-type="fig" rid="F5">5D, F</xref>, <xref ref-type="fig" rid="F6">6B, E–H</xref>). Claws of all legs sharp and without denticles (Fig. <xref ref-type="fig" rid="F6">6D</xref>).</p><fig id="F5" position="float" orientation="portrait"><label>Figure 5.</label><caption><p><italic><tp:taxon-name><tp:taxon-name-part taxon-name-part-type="genus">Prosopistoma</tp:taxon-name-part></tp:taxon-name></italic> sp.: <bold>A</bold> Leg I <bold>B</bold> Apex of ventral margin of tibia showing 4 serrated spines <bold>C</bold> Leg II <bold>D</bold> Apex of ventral margin of tibia of leg II <bold>E</bold> Leg III <bold>F</bold> Apex of ventral margin of tibia of leg III <bold>G</bold> Gill I <bold>H</bold> Upper lamellae portion of gill I. Scale bar in μm.</p></caption><graphic xmlns:xlink="http://www.w3.org/1999/xlink" xlink:href="zookeys-473-147-g005.jpg" position="float" orientation="portrait" xlink:type="simple" id="oo_37181.jpg"/></fig><fig id="F6" position="float" orientation="portrait"><label>Figure 6.</label><caption><p>SEM of <italic><tp:taxon-name><tp:taxon-name-part taxon-name-part-type="genus">Prosopistoma</tp:taxon-name-part></tp:taxon-name></italic> sp.: <bold>A</bold> Leg I <bold>B</bold> Dorsal margin of tibia of leg I <bold>C</bold> Ventral margin of tibia of leg I, showing 4 serrated spines (indicated by white arrows). Note spines 1 and 4 are broken <bold>D</bold> Claw of leg I <bold>E</bold> Leg II <bold>F</bold> Fore-tibia of leg II <bold>G</bold> Leg III <bold>H</bold> Apex of fore-tibia of leg III. Scale bar in μm.</p></caption><graphic xmlns:xlink="http://www.w3.org/1999/xlink" xlink:href="zookeys-473-147-g006.jpg" position="float" orientation="portrait" xlink:type="simple" id="oo_37182.jpg"/></fig><p><bold>Abdomen.</bold> Posterolateral projections of abdominal segments VII-IX sharp and with pointed apex (Fig. <xref ref-type="fig" rid="F3">3B</xref>). Three caudal filaments short and setose (Fig. <xref ref-type="fig" rid="F3">3B</xref>). Gill I with long upper lamellate portions, lamellate margin serrated, lower portions divided into several branches (Fig. <xref ref-type="fig" rid="F5">5G–H</xref>). Gill II leaf-like unbranched. Gill VI tiny, unbranched.</p><p><bold>Distribution.</bold> At present, this unnamed species is only recorded in Baishih River from Taiwan.</p><p><bold>Habitat.</bold> The collection site BA1 is an undisturbed forested-stream (356 m a.s.l., Fig. <xref ref-type="fig" rid="F2">2</xref>) with wetted width (6.3–10.5 m) and depth (0.2–0.7 m) relatively constant throughout the year. This site is generally oligotrophic (nitrate-nitrogen &lt; 0.01 mg/L, ammonium-nitrogen = 1.40±0.28 mg/L, total phosphorus = 0.10±0.06 mg/L). Nymphs were found within the riffles with accumulated leaf packs on the bed substrates dominated by gravels and pebbles, moderate to high current velocity (26.7–65.1 cm/s) and high dissolved oxygen level (7.3–9.6 mg/L). Nymphs were rare and they contribute to the relative composition of the mayfly community by 0.19% during the study period. Dominant families of mayfly nymphs collected in the same habitat included <tp:taxon-name><tp:taxon-name-part taxon-name-part-type="family">Baetidae</tp:taxon-name-part></tp:taxon-name>, <tp:taxon-name><tp:taxon-name-part taxon-name-part-type="family">Heptageniidae</tp:taxon-name-part></tp:taxon-name>, <tp:taxon-name><tp:taxon-name-part taxon-name-part-type="family">Leptophlebiidae</tp:taxon-name-part></tp:taxon-name> and <tp:taxon-name><tp:taxon-name-part taxon-name-part-type="family">Caenidae</tp:taxon-name-part></tp:taxon-name>.</p></tp:treatment-sec><tp:treatment-sec sec-type="Remarks"><title>Remarks.</title><p>According to the diagnostic key in <xref ref-type="bibr" rid="B19">Shi and Tong (2013)</xref>, the immature nymphs of <italic><tp:taxon-name><tp:taxon-name-part taxon-name-part-type="genus">Prosopistoma</tp:taxon-name-part></tp:taxon-name></italic> sp. are morphologically similar to <italic><tp:taxon-name><tp:taxon-name-part taxon-name-part-type="genus">Prosopistoma</tp:taxon-name-part> <tp:taxon-name-part taxon-name-part-type="species">ocellatum</tp:taxon-name-part></tp:taxon-name></italic>. The coloration pattern of the collected immature nymphs in Taiwan is similar to the immature stage of <italic><tp:taxon-name><tp:taxon-name-part taxon-name-part-type="genus">Prosopistoma</tp:taxon-name-part> <tp:taxon-name-part taxon-name-part-type="species">ocellatum</tp:taxon-name-part></tp:taxon-name></italic> and <italic><tp:taxon-name><tp:taxon-name-part taxon-name-part-type="genus">Prosopistoma</tp:taxon-name-part> <tp:taxon-name-part taxon-name-part-type="species">annamense</tp:taxon-name-part></tp:taxon-name></italic>. However, as the important diagnostic characteristics, such as number of setae on fore tibia and number of antennal segments, are likely to change with ontogenetic shift, we cannot properly diagnose our specimens due to the lack of mature nymphs collected through extensive sampling in the present study.</p><p>Habitat of the nymphs of <italic><tp:taxon-name><tp:taxon-name-part taxon-name-part-type="genus">Prosopistoma</tp:taxon-name-part></tp:taxon-name></italic> sp. are similar to most <italic><tp:taxon-name><tp:taxon-name-part taxon-name-part-type="genus">Prosopistoma</tp:taxon-name-part></tp:taxon-name></italic> such as <italic><tp:taxon-name><tp:taxon-name-part taxon-name-part-type="genus">Prosopistoma</tp:taxon-name-part> <tp:taxon-name-part taxon-name-part-type="species">annamense</tp:taxon-name-part></tp:taxon-name></italic>, <italic><tp:taxon-name><tp:taxon-name-part taxon-name-part-type="genus">Prosopistoma</tp:taxon-name-part> <tp:taxon-name-part taxon-name-part-type="species">olympus</tp:taxon-name-part></tp:taxon-name></italic> and <italic><tp:taxon-name><tp:taxon-name-part taxon-name-part-type="genus">Prosopistoma</tp:taxon-name-part> <tp:taxon-name-part taxon-name-part-type="species">ocellatum</tp:taxon-name-part></tp:taxon-name></italic>. Their habitats are generally located in the undisturbed upstream site (altitude = 200–800 m a.s.l.) commonly characterized by stony streambed, shallow water depth, and moderate to high current velocity (<xref ref-type="bibr" rid="B20">Soldán and Braasch 1984</xref>, <xref ref-type="bibr" rid="B18">Sartori and Gattolliat 2003</xref>, <xref ref-type="bibr" rid="B19">Shi and Tong 2013</xref>) except that nymphs of <italic><tp:taxon-name><tp:taxon-name-part taxon-name-part-type="genus">Prosopistoma</tp:taxon-name-part> <tp:taxon-name-part taxon-name-part-type="species">annamense</tp:taxon-name-part></tp:taxon-name></italic> were recorded in the large urban river Xiangjiang from China (<xref ref-type="bibr" rid="B16">Liu et al. 1984</xref>).</p><p>In this study, the finding of three immature nymphs of <italic><tp:taxon-name><tp:taxon-name-part taxon-name-part-type="genus">Prosopistoma</tp:taxon-name-part></tp:taxon-name></italic> sp. from the upstream site of Baishih River represents the first record of this rarely collected genus in Taiwan. Thus, further collections should be conducted at more river sites to obtain the mature nymphs to ascertain the taxonomic status of this <italic><tp:taxon-name><tp:taxon-name-part taxon-name-part-type="genus">Prosopistoma</tp:taxon-name-part></tp:taxon-name></italic> sp. in Taiwan.</p><!--PageBreak--><!--PageBreak--></tp:treatment-sec><tp:treatment-sec><!--Section generated to contain objects referenced in tp:taxon-treatment.--><fig id="F2" position="float" orientation="portrait"><label>Figure 2.</label><caption><p>Photograph of the collection site BA1.</p></caption><graphic xmlns:xlink="http://www.w3.org/1999/xlink" xlink:href="zookeys-473-147-g002.jpg" position="float" orientation="portrait" xlink:type="simple" id="oo_37178.jpg"/></fig></tp:treatment-sec><ref-list><ref id="B19"><mixed-citation xmlns:xlink="http://www.w3.org/1999/xlink" xlink:type="simple"><person-group><name name-style="western"><surname>Shi</surname><given-names>W</given-names></name><name name-style="western"><surname>Tong</surname><given-names>X</given-names></name></person-group> (<year>2013</year>) <article-title>A new species of <italic><tp:taxon-name><tp:taxon-name-part taxon-name-part-type="genus">Prosopistoma</tp:taxon-name-part></tp:taxon-name></italic> (<tp:taxon-name><tp:taxon-name-part taxon-name-part-type="order">Ephemeroptera</tp:taxon-name-part></tp:taxon-name>: <tp:taxon-name><tp:taxon-name-part taxon-name-part-type="family">Prosopistomatidae</tp:taxon-name-part></tp:taxon-name>) from China with a key to Oriental species.</article-title><source>Zootaxa</source><volume>3718</volume>: <fpage>89</fpage>–<lpage>096</lpage>. doi: <ext-link ext-link-type="doi" xlink:href="10.11646/zootaxa.3718.1.8" xlink:type="simple">10.11646/zootaxa.3718.1.8</ext-link></mixed-citation></ref><ref id="B20"><mixed-citation xmlns:xlink="http://www.w3.org/1999/xlink" xlink:type="simple"><person-group><name name-style="western"><surname>Soldán</surname><given-names>T</given-names></name><name name-style="western"><surname>Braasch</surname><given-names>D</given-names></name></person-group> (<year>1984</year>) <article-title>Two new species of the genus <italic><tp:taxon-name><tp:taxon-name-part taxon-name-part-type="genus">Prosopistoma</tp:taxon-name-part></tp:taxon-name></italic> (<tp:taxon-name><tp:taxon-name-part taxon-name-part-type="order">Ephemeroptera</tp:taxon-name-part></tp:taxon-name>: <tp:taxon-name><tp:taxon-name-part taxon-name-part-type="family">Prosopistomatidae</tp:taxon-name-part></tp:taxon-name>) from Vietnam.</article-title><source>Acta Entomology of Bohemoslovaca</source><volume>81</volume>: <fpage>370</fpage>–<lpage>376</lpage>.</mixed-citation></ref><ref id="B18"><mixed-citation xmlns:xlink="http://www.w3.org/1999/xlink" xlink:type="simple"><person-group><name name-style="western"><surname>Sartori</surname><given-names>M</given-names></name><name name-style="western"><surname>Gattolliat</surname><given-names>JL</given-names></name></person-group> (<year>2003</year>) <article-title>First record and new species of the genus <italic><tp:taxon-name><tp:taxon-name-part taxon-name-part-type="genus">Prosopistoma</tp:taxon-name-part></tp:taxon-name></italic> Latreille, 1833 (<tp:taxon-name><tp:taxon-name-part taxon-name-part-type="order">Ephemeroptera</tp:taxon-name-part></tp:taxon-name>, <tp:taxon-name><tp:taxon-name-part taxon-name-part-type="family">Prosopistomatidae</tp:taxon-name-part></tp:taxon-name>) from Borneo (East Kalimantan, Indonesia).</article-title><source>Mitteilungen der Schweizerischen Entomologischen Gesellschaft</source><volume>76</volume>: <fpage>301</fpage>–<lpage>305</lpage>.</mixed-citation></ref><ref id="B16"><mixed-citation xmlns:xlink="http://www.w3.org/1999/xlink" xlink:type="simple"><person-group><name name-style="western"><surname>Liu</surname><given-names>B</given-names></name><name name-style="western"><surname>Wang</surname><given-names>S</given-names></name><name name-style="western"><surname>Hu</surname><given-names>D</given-names></name></person-group> (<year>1984</year>) <article-title>An evaluation on pollution in the Xiang Jiang River by using zoobenthos.</article-title><source>Acta Hydfrobiol Sin</source><volume>8</volume>: <fpage>225</fpage>–<lpage>236</lpage>.</mixed-citation></ref></ref-list></tp:taxon-treatment>
